# Supplementary material for: Multistable Protocells Can Aid the Evolution of Prebiotic Autocatalytic Sets
Source: Life (Basel). 2023 Dec 12;13(12):2327. doi: 10.3390/life13122327 (PMC10744544; doi:10.3390/life13122327)
Supplement: Supplementary file 1 [file life-13-02327-s001.zip]

Archive with 1 entries (1 files):
- life-2635562-supplementary.pdf
